# Supplementary material for: Long-Term Mastication Changed Salivary Metabolomic Profiles
Source: Metabolites. 2022 Jul 18;12(7):660. doi: 10.3390/metabo12070660 (PMC9322701; doi:10.3390/metabo12070660)
Supplement: Supplementary file 1 [file metabolites-12-00660-s001.zip]

Archive with 1 entries (1 files):
- metabolites-1772307-supplementary.pdf
